# Supplementary material for: Characterisation of Antiviral Activity of Cathelicidins from Naked Mole Rat and Python bivittatus on Human Herpes Simplex Virus 1
Source: Pharmaceuticals (Basel). 2021 Jul 24;14(8):715. doi: 10.3390/ph14080715 (PMC8398704; doi:10.3390/ph14080715)
Supplement: Supplementary file 1 [file pharmaceuticals-14-00715-s001.zip]

Archive with 1 entries (1 files):
- pharmaceuticals-1292198-SI.pdf
